# Supplementary material for: New-Onset Rheumatic Immune-Mediated Inflammatory Diseases Following SARS-CoV-2 Vaccinations until May 2023: A Systematic Review
Source: Vaccines (Basel). 2023 Oct 8;11(10):1571. doi: 10.3390/vaccines11101571 (PMC10610967; doi:10.3390/vaccines11101571)
Supplement: Supplementary file 1 [file vaccines-11-01571-s001.zip]

Archive with 2 entries (2 files):
- Supplementary file S1. PRISMA checklist.pdf
- Supplementary file S2. Search strategies.pdf
